# Supplementary material for: Preclinical Characterisation of PSMA/GRPR-Targeting Heterodimer [68Ga]Ga-BQ7812 for PET Diagnostic Imaging of Prostate Cancer: A Step towards Clinical Translation
Source: Cancers (Basel). 2023 Jan 10;15(2):442. doi: 10.3390/cancers15020442 (PMC9856709; doi:10.3390/cancers15020442)
Supplement: Supplementary file 1 [file cancers-15-00442-s001.zip]

Archive with 1 entries (1 files):
- cancers-2122113-supplementary.pdf
